# Supplementary material for: Vanin-1 deficiency enhances host tolerance to influenza infection by modulating cellular redox status
Source: PNAS Nexus. 2026 Jun 22;5(6):pgag222. doi: 10.1093/pnasnexus/pgag222 (PMC13308760; doi:10.1093/pnasnexus/pgag222)
Supplement: pgag222_Supplementary_Data [file pgag222_supplementary_data.xlsx]

## Sheet: Sheet1
Table S1. Primer and siRNA sequences used in this study.
RT-qPCR	Sequence/Source
GCLC Forward	GGAAGTGGATGTGGACACCAGA
GCLC Reverse	GCTTGTAGTCAGGATGGTTTGCG
GCLM Forward	TCTTGCCTCCTGCTGTGTGATG
GCLM Reverse	TTGGAAACTTGCTTCAGAAAGCAG
GPX1 Forward	GTGCTCGGCTTCCCGTGCAAC
GPX1 Reverse	CTCGAAGAGCATGAAGTTGGGC
NQO1 Forward	CCTGCCATTCTGAAAGGCTGGT
NQO1 Reverse	GTGGTGATGGAAAGCACTGCCT
GAPDH Forward	GTCTCCTCTGACTTCAACAGCG
GAPDH Reverse	ACCACCCTGTTGCTGTAGCCAA
siRNAs
siVNN1 sense	CAUUUGUCAGCUGUUGAAUTT
siVNN1 antisense	AUUCAACAGCUGACAAAUGTT
Non-targeted siRNA	Bioneer (Cat# SN-1012)
